# Supplementary material for: Spatiotemporal Patterns of Indoor Air Pollution and Its Association with Depressive Symptoms Among Schoolchildren in China
Source: Toxics. 2025 Jul 1;13(7):563. doi: 10.3390/toxics13070563 (PMC12299042; doi:10.3390/toxics13070563)
Supplement: Supplementary file 1 [file toxics-13-00563-s001.zip]

Archive with 1 entries (1 files):
- toxics-3705041-supplementary.pdf
